# Supplementary material for: Adaptation Under Pressure: Resistance and Stress Response Interplay in Clinical Aspergillus fumigatus Isolates
Source: J Fungi (Basel). 2025 Jun 2;11(6):428. doi: 10.3390/jof11060428 (PMC12194776; doi:10.3390/jof11060428)
Supplement: Supplementary file 1 [file jof-11-00428-s001.zip]

Archive with 1 entries (1 files):
- jof-3597658-supplementary.pdf
